# Supplementary material for: Pevonedistat Inhibits SOX2 Expression and Sphere Formation but Also Drives the Induction of Terminal Differentiation Markers and Apoptosis within Arsenite-Transformed Urothelial Cells
Source: Int J Mol Sci. 2023 May 23;24(11):9149. doi: 10.3390/ijms24119149 (PMC10252886; doi:10.3390/ijms24119149)
Supplement: Supplementary file 1 [file ijms-24-09149-s001.zip]

Archive with 2 entries (2 files):
- ijms-2409901-supplementary.pdf
- Table S4.xlsx
